# Supplementary material for: Neuroprotective Drug Discovery From Phytochemicals and Metabolites for CNS Viral Infection: A Systems Biology Approach With Clinical and Imaging Validation
Source: Front Neurosci. 2022 Jul 25;16:917867. doi: 10.3389/fnins.2022.917867 (PMC9358258; doi:10.3389/fnins.2022.917867)
Supplement: Supplementary file 2 [file Table_1.XLSX]

## Sheet: Sheet1
Supporting information
Ceftriaxone			Minocycline			Podophyllotoxin
Gene Ontology	Category	Genes Involved	Gene Ontology	Category	Genes Involved	Gene Ontology	Category	Genes Involved
Molecular Function	binding (GO:0005488)	TNF, IL10RA, CXCL8, IL6ST	Molecular Function	binding (GO:0005488)	CXCL10, STAT1, CCL2, CXCL8, CCL4, CCL5, CXCL9, CCL18	Molecular Function	binding (GO:0005488)	STAT1, ITGB2, IRF2, IRF3, JUN, IRF9, ICAM1, STAT3, IRF1
	molecular function regulator (GO:0098772)	TNF, CXCL8		molecular function regulator (GO:0098772)	CXCL10, STAT1, CCL2, CXCL8, CCL4, CCL5, CXCL9, CCL18		molecular function regulator (GO:0098772)	STAT1, IRF2, IRF3, JUN, IRF9, STAT3, IRF1
	molecular transducer activity (GO:0060089)	IL10RA, IL6ST
						Biological Process	biological adhesion (GO:0022610)	ITGB2, ICAM1
Biological Process	biological regulation (GO:0065007)	TNF, IL10RA, IL1R1, CXCL8, IL6ST, IL1B	Biological Process	biological regulation (GO:0065007)	CXCL10, STAT1, CCL2, CXCL8, CCL4, CCL5, CXCL9, CCL18		biological regulation (GO:0065007)	STAT1, ITGB2, IRF2, IRF3, JUN, IRF9, STAT3, IRF1
	cellular process (GO:0009987)	TNF, IL10RA, CXCL8, IL6ST, IL1B		cellular process (GO:0009987)	CXCL10, STAT1, CCL2, CXCL8, CCL4, CCL5, CXCL9, CCL18		cellular process (GO:0009987)	STAT1, ITGB2, IRF2, IRF3, JUN, IRF9, ICAM1, STAT3, IRF1
	immune system process (GO:0002376)	CXCL8		immune system process (GO:0002376)	CXCL10, STAT1, CCL2, CXCL8, CCL4, CCL5, CXCL9, CCL18		immune system process (GO:0002376)	STAT1
	interspecies interaction between organisms (GO:0044419)	CXCL8, IL1B		interspecies interaction between organisms (GO:0044419)	CXCL10, STAT1, CCL2, CXCL8, CCL4, CCL5, CXCL9, CCL18		interspecies interaction between organisms (GO:0044419)	STAT1
	localization (GO:0051179)	CXCL8		localization (GO:0051179)	CXCL10, CCL2, CXCL8, CCL4, CCL5, CXCL9, CCL18		localization (GO:0051179)	ITGB2
	locomotion (GO:0040011)	CXCL8		locomotion (GO:0040011)	CXCL10, CCL2, CXCL8, CCL4, CCL5, CXCL9, CCL18		locomotion (GO:0040011)	ITGB2
	metabolic process (GO:0008152)	TNF, IL1B		metabolic process (GO:0008152)	STAT1, CCL2, CCL4, CCL5, CCL18		metabolic process (GO:0008152)	STAT1, IRF2, IRF3, JUN, IRF9, STAT3, IRF1
	response to stimulus (GO:0050896)	TNF, IL10RA, IL1R1, CXCL8, IL6ST, IL1B		response to stimulus (GO:0050896)	CXCL10, STAT1,CCR5, CCL2, CXCL8, CCL4, CCL5, CXCL9, CCL18		response to stimulus (GO:0050896)	STAT1, ITGB2, STAT3
	signaling (GO:0023052)	TNF, IL10RA, CXCL8, IL6ST, IL1B		signaling (GO:0023052)	CXCL10, STAT1, CCL2, CXCL8, CCL4, CCL5, CXCL9, CCL18		signaling (GO:0023052)	STAT1, ITGB2, STAT4
Cellular Component	cellular anatomical entity (GO:0110165)	TNF, IL10RA, CXCL8, IL6ST, IL1B	Cellular Component	cellular anatomical entity (GO:0110165)	CXCL10, STAT1,CCR5, CCL2, CXCL8, CCL4, CCL5, CXCL9, CCL18	Cellular Component	cellular anatomical entity (GO:0110165)	STAT1, ITGB2, IRF2, IRF3, JUN, IRF9, ICAM1, STAT3, IRF1
	protein-containing complex (GO:0032991)	IL6ST		intracellular (GO:0005622)	STAT1, CCR5		intracellular (GO:0005622)	STAT1, IRF2, IRF3, JUN, IRF9, STAT3, IRF1
							protein-containing complex (GO:0032991)	ITGB2, JUN
Protein Class	defense/immunity protein (PC00090)	HLA-DRA	Protein Class	gene-specific transcriptional regulator (PC00264)	STAT1
	intercellular signal molecule (PC00207)	IFNG, CXCL8, IL1B		intercellular signal molecule (PC00207)	CXCL10, CCL2, IFNG, CXCL8, CCL4, CCL5, CXCL9, CCL18	Protein Class	cell adhesion molecule (PC00069)	ITGB2
	transmembrane signal receptor (PC00197)	IL10RA, IL1R1, IL6ST					gene-specific transcriptional regulator (PC00264)	STAT1, IRF2, IRF3, JUN, IRF9, STAT3, IRF1
			Pathway	Angiogenesis (P00005))	STAT1		intercellular signal molecule (PC00207)	IFNG
Pathway	Apoptosis signaling pathway (P00006)	TNF		CCKR signaling map (P06959)	CXCL8
	CCKR signaling map (P06959)	CXCL8		EGF receptor signaling pathway (P00018)	STAT1	Pathway	Angiogenesis (P00005))	STAT1, JUN, STAT3
	Inflammation mediated by chemokine and cytokine signaling pathway (P00031)	IFNG, CXCL8, IL6, IL1B		Inflammation mediated by chemokine and cytokine signaling pathway (P00031)	CXCL10, STAT1,CCR5, CCL2, IFNG, CXCL8, CCL4, CCL5, CXCL9, CCL18		CCKR signaling map (P06959)	JUN, STAT3
	Interferon-gamma signaling pathway (P00035)	IFNG		Interferon-gamma signaling pathway (P00035)	STAT1, IFNG		EGF receptor signaling pathway (P00018)	STAT1, STAT3
	Interleukin signaling pathway (P00036)	IL10RA, CXCL8, IL6ST, IL6		Interleukin signaling pathway (P00036)	STAT1, CXCL8		Inflammation mediated by chemokine and cytokine signaling pathway (P00031)	STAT1, ITGB2, IFNG, JUN, STAT3
	T cell activation (P00053)	HLA-DRA		JAK/STAT signaling pathway (P00038)	STAT1		Interferon-gamma signaling pathway (P00035)	STAT1, IFNG
	Wnt signaling pathway (P00057)	TNF					Interleukin signaling pathway (P00036)	STAT1, STAT3
	p38 MAPK pathway (P05918)	IL1R1					JAK/STAT signaling pathway (P00038)	STAT1, STAT3
Chlorogenic Acid			Naringenin			Quercetin
Gene Ontology	Category	Genes Involved	Gene Ontology	Category	Genes Involved	Gene Ontology	Category	Genes Involved
Molecular Function	binding (GO:0005488)	MAFG, NOS3, JUN, HIF1A, NFE2, NFE2L2, MAFK, ATP2B1	Molecular Function	binding (GO:0005488)	STAT1, FAS, TNFRSF1A, JUN, TP53, STAT3, CREBBP	Molecular Function	binding (GO:0005488)	STAT1, CCL2, CXCL8, JUN, CCL5, CXCL1, STAT3, IRF1
	catalytic activity (GO:0003824)	MTOR, NOS3, ATP2B1		catalytic activity (GO:0003824)	AKT1, CREBBP		molecular function regulator (GO:0098772)	STAT1, CCL2, CXCL8, JUN, CCL5, CXCL1, STAT3, IRF1
	molecular function regulator (GO:0098772)	MAFG, JUN, HIF1A, NFE2, NFE2L2, MAFK		molecular function regulator (GO:0098772)	STAT1, JUN, TP53, STAT3, CREBBP
	transporter activity (GO:0005215)	ATP2B1		molecular transducer activity (GO:0060089)	FAS, TNFRSF1A	Biological Process	biological regulation (GO:0065007)	STAT1, CCL2, CXCL8, JUN, CCL5, CXCL1, STAT3, IRF1
							cellular process (GO:0009987)	STAT1, CCL2, CXCL8, JUN, CCL5, CXCL1, STAT3, IRF1
Biological Process	biological regulation (GO:0065007)	MAFG, NOS3, MTOR, JUN, HIF1A, NFE2, NFE2L2, MAFK, ATP2B1	Biological Process	biological regulation (GO:0065007)	STAT1, FASLG, FAS, JUN, TP53, AKT1, STAT3, CREBBP		immune system process (GO:0002376)	STAT1, CCL2, CXCL8, CCL5, CXCL1
	cellular process (GO:0009987)	MAFG, NOS3, MTOR, JUN, HIF1A, NFE2, NFE2L2, MAFK, ATP2B1, IL1B		cellular process (GO:0009987)	STAT1, FASLG, FAS, JUN, TP53, AKT1, STAT3, CREBBP		interspecies interaction between organisms (GO:0044419)	STAT1, CCL2, CXCL8, CCL5, CXCL1
	developmental process (GO:0032502)	MAFG, NOS3		immune system process (GO:0002376)	STAT1 FAS		localization (GO:0051179)	CCL2, CXCL8, CCL5, CXCL1
	interspecies interaction between organisms (GO:0044419)	NOS3, IL1B		interspecies interaction between organisms (GO:0044419)	STAT1		locomotion (GO:0040011)	CCL2, CXCL8, CCL5, CXCL1
	metabolic process (GO:0008152)	MAFG, NOS3, MTOR, JUN, HIF1A, NFE2, NFE2L2, MAFK, IL1B		metabolic process (GO:0008152)	STAT1, FASLG, FAS, TNFRSF1A, AKT1, STAT3		metabolic process (GO:0008152)	STAT1, CCL2, JUN, CCL5, STAT3
	multi-organism process (GO:0051704)	NOS3		response to stimulus (GO:0050896)	STAT1, FASLG, FAS, TNFRSF1A, AKT1, STAT3		response to stimulus (GO:0050896)	STAT1, CCL2, CXCL8, JUN, CCL5, CXCL1, STAT3
	multicellular organismal process (GO:0032501)	MAFG, NOS3		signaling (GO:0023052)	STAT1, FASLG, FAS, AKT1, STAT3		signaling (GO:0023052)	STAT1, CCL2, CXCL8, CCL5, CXCL1, STAT3
	reproduction (GO:0000003)	NOS3
	reproductive process (GO:0022414)	NOS3	Cellular Component	cellular anatomical entity (GO:0110165)	STAT1, FAS, TNFRSF1A, JUN, TP53, STAT3, CREBBP	Cellular Component	cellular anatomical entity (GO:0110165)	STAT1, CCL2, CXCL8, JUN, CCL5, CXCL1, STAT3, IRF1
	response to stimulus (GO:0050896)	MTOR, NOS3, HIF1A, NFE2L2, IL1B		intracellular (GO:0005622)	STAT1, TNFRSF1A, JUN, TP53, STAT3, CREBBP		intracellular (GO:0005622)	STAT1, JUN, STAT3, IRF1
	signaling (GO:0023052)	MTOR, NOS3, IL1B		protein-containing complex (GO:0032991)	FAS, TNFRSF1A, JUN, CREBBP		protein-containing complex (GO:0032991)	JUN
Cellular Component	cellular anatomical entity (GO:0110165)	MAFG, NOS3, MTOR, JUN, HIF1A, NFE2, NFE2L2, MAFK, ATP2B1, IL1B	Protein Class	chromatin/chromatin-binding, or -regulatory protein (PC00077)	CREBBP	Protein Class	gene-specific transcriptional regulator (PC00264)	STAT1, JUN, STAT3, IRF1
	intracellular (GO:0005622)	MAFG, NOS3, MTOR, JUN, HIF1A, NFE2, NFE2L2, MAFK, ATP2B1, IL1B		gene-specific transcriptional regulator (PC00264)	STAT1, JUN, TP53, STAT3		intercellular signal molecule (PC00207)	CCL2, IFNG, CXCL8, CCL5, CXCL1
	protein-containing complex (GO:0032991)	MTOR, JUN		protein modifying enzyme (PC00260)	AKT1
				transmembrane signal receptor (PC00197)	FAS, TNFRSF1A	Pathway	Angiogenesis (P00005))	STAT1, JUN, STAT3
Protein Class	gene-specific transcriptional regulator (PC00264)	MAFG, JUN, HIF1A, NFE2, NFE2L2, MAFK					CCKR signaling map (P06959)	CXCL8, JUN, CXCL1, STAT3
	intercellular signal molecule (PC00207)	IL1B	Pathway	Angiogenesis (P00005)	STAT1, JUN, AKT1, STAT3		Inflammation mediated by chemokine and cytokine signaling pathway (P00031)	STAT1, CCL2, IFNG, CXCL8, JUN, CCL5, STAT3, IL6
	metabolite interconversion enzyme (PC00262)	NOS3		Apoptosis signaling pathway (P00006)	FASLG, FAS, TNFRSF1A, JUN, TP53, AKT1, FADD		Interferon-gamma signaling pathway (P00035)	STAT1, IFNG
	nucleic acid metabolism protein (PC00171)	NOS3		B cell activation (P00010)	JUN		Interleukin signaling pathway (P00036)	STAT1, CXCL8, STAT3, IL6
	protein modifying enzyme (PC00260)	MTOR		CCKR signaling map (P06959)	JUN, AKT1, STAT3		PDGF signaling pathway (P00047)	STAT1, JUN, STAT3
	transporter (PC00227)	ATP2B1		EGF receptor signaling pathway (P00018)	STAT1, AKT1, STAT3		Ras Pathway (P04393)	STAT1, JUN, STAT3
				FAS signaling pathway (P00020)	FASLG, FAS, JUN, AKT1, FADD
Pathway	Angiogenesis (P00005)	JUN, NOS3, HIF1A		Hypoxia response via HIF activation (P00030)	AKT1, CREBBP
	Apoptosis signaling pathway (P00006)	JUN		Inflammation mediated by chemokine and cytokine signaling pathway (P00031)	STAT1, JUN, AKT1, STAT3
	B cell activation (P00010)	JUN		Interleukin signaling pathway (P00036)	STAT1, AKT1, STAT3
	CCKR signaling map (P06959)	JUN		JAK/STAT signaling pathway (P00038)	STAT1, STAT3
	Hypoxia response via HIF activation (P00030)	MTOR, HIF1A		PDGF signaling pathway (P00047)	STAT1, JUN, STAT3
	Inflammation mediated by chemokine and cytokine signaling pathway (P00031)	JUN, IL1B		T cell activation (P00053)	JUN, AKT1
	Interleukin signaling pathway (P00036)	MTOR, NOS3		Toll receptor signaling pathway (P00054)	JUN
	PDGF signaling pathway (P00047)	MTOR, JUN		VEGF signaling pathway (P00056)	AKT1
	T cell activation (P00053)	JUN
	Toll receptor signaling pathway (P00054)	JUN
	VEGF signaling pathway (P00056)	NOS3, HIF1A
